# Supplementary material for: Improvements in Compassion and Fears of Compassion throughout the COVID-19 Pandemic: A Multinational Study
Source: Int J Environ Res Public Health. 2023 Jan 19;20(3):1845. doi: 10.3390/ijerph20031845 (PMC9915071; doi:10.3390/ijerph20031845)
Supplement: Supplementary file 1 [file ijerph-20-01845-s001.zip]

Archive with 1 entries (1 files):
- ijerph-2156379-supplementary.pdf
